# Supplementary material for: A Systematic Review of the Gene–Lifestyle Interactions on Metabolic Disease-Related Outcomes in Arab Populations
Source: Nutrients. 2024 Aug 1;16(15):2519. doi: 10.3390/nu16152519 (PMC11314532; doi:10.3390/nu16152519)
Supplement: Supplementary file 1 [file nutrients-16-02519-s001.zip]

Archive with 1 entries (1 files):
- nutrients-3081744-supplementary.pdf
